# Supplementary material for: Genomic Epidemiology of Antibiotic-Resistant Bacteria Sampled from Metropolitan Wastewater
Source: Microorganisms. 2026 Apr 24;14(5):961. doi: 10.3390/microorganisms14050961 (PMC13209850; doi:10.3390/microorganisms14050961)
Supplement: Supplementary file 1 [file microorganisms-14-00961-s001.zip]

Archive with 2 entries (2 files):
- WW_SuppFigures.pdf
- WW_SupplementalTables_Submission.xlsx
